# Supplementary material for: Cervical Gene Delivery of the Antimicrobial Peptide, Human β-Defensin (HBD)-3, in a Mouse Model of Ascending Infection-Related Preterm Birth
Source: Front Immunol. 2020 Feb 11;11:106. doi: 10.3389/fimmu.2020.00106 (PMC7026235; doi:10.3389/fimmu.2020.00106)
Supplement: Supplementary file 1 [file Data_Sheet_1.zip]

Archive with 3 entries (3 files):
- Figure 1.JPEG
- Figure 2.JPEG
- Figures 3 and 4.JPEG
